# Supplementary material for: Helix-bundle and C-terminal GPCR domains differentially influence GRK-specific functions and β-arrestin-mediated regulation
Source: Nat Commun. 2025 Jul 1;16:5430. doi: 10.1038/s41467-025-61281-4 (PMC12214593; doi:10.1038/s41467-025-61281-4)
Supplement: Supplementary file 9 — Source Data [file 41467_2025_61281_MOESM9_ESM.zip › Source Data.xlsx]

## Sheet: Figure1
Fig.1b				Fig. 1c
Time (min)	bArr2 recruitment to b2AR			Time (min)	bArr2 recruitment to V2R
-3.73333	0.941529	1.1489	0.93051	-4.29722	1.0222	1.06671	0.976305
-3.09444	1.15601	1.17393	1.24218	-3.58056	0.952189	0.9942	1.034
-2.45556	0.95362	0.883334	0.915993	-2.86389	0.959987	0.967849	0.980931
-1.81667	0.91145	1.04775	1.08681	-2.14722	1.02485	0.997242	1.01724
-1.17778	1.05117	0.822985	0.863749	-1.43056	1.04106	0.984054	0.992813
1.17778	1.20218	1.49221	1.55472	1.43056	1.57377	1.37232	1.22258
1.81667	1.84184	1.67833	1.81582	2.14722	1.86257	1.46554	1.6407
2.45556	1.565	2.16409	2.3467	2.86389	1.94061	1.65624	1.79875
3.09444	1.93364	2.10752	1.85207	3.58056	2.41378	1.72283	1.79603
3.73333	1.57235	2.11327	1.82599	4.29722	2.22982	1.56546	1.81484
4.37222	1.94254	1.96104	2.08225	5.01389	2.23958	1.59599	1.79841
5.01111	1.87445	2.03549	1.98922	5.73056	2.22948	1.63967	1.63682
Fig. 1e				Fig. 1f
Time (min)	bArr2-FlAsH5-Nluc conformational change upon b2AR stim			Time (min)	bArr2-FlAsH5-Nluc conformational change upon b2AR stim
-4.11111	6.23	-3.78	-1.88	Time (min)	highest stim
-3.39444	1.24	4.88	-1.68	-4.10833	-10.57	-0.02	-7.18
-2.67778	-2.23	-0.27	0.51	-3.39167	20.85	-1.29	3.5
-1.96111	-5.48	2.77	2.81	-2.675	-5.73	-8.53	-8.26
-1.24444	0.7	-3.24	0.38	-1.95833	0.75	-5.9	6.73
1.24444	-8.13	-4.05	-2.82	-1.24167	-1.91	22.2	7.6
1.96111	-9.28	-11.33	-6.97	1.24167	-29.46	1.44	-11.08
2.67778	-13.42	-10.74	-7.62	1.95833	-32.24		-22.91
3.39444	-17.32	-8.2	-8.77	2.675	-46.5	-47.28	-58.31
4.11111	-15.27	-5.79	-8.92	3.39167	-42.5	-53.29	-63.32
4.82778	-8.65	-14.39	-21.24	4.10833	-60.61	-51.84	-45.38
5.54444	-11.74	-3.5	-9.14	4.825	-55.42	-40.95	-65.26
				5.54167	-70.32	-56.05	-43.73
Fig. 1g									Fig. 1j
bArr2 conformational fingerprint upon b2AR stim									bArr2 conformational fingerprint upon V2R stim
F2	F3	F4	F5	F7	F9	F10	F1		F2	F3	F4	F5	F7	F9	F10	F1
-17.9428	-9.4727	non-responder	-10.6597	non-responder	non-responder	non-responder	non-responder		-29.0335	-43.5479	-49.637	-42.4811	non-responder	non-responder	-51.2405	-36.9808
-1.55144	-14.6821		-5.9021						-18.0198	-52.8027	-52.0963	-34.5707			-57.0765	-34.0318
-4.40245	-11.2866		-4.99212						-24.7605	-67.1914	-50.2745	-45.1965			-26.9077	-15.3842

## Sheet: Figure2
b2AR_bArr2
log Iso[µM]	Con_FlAsH1					dQ+GRK2_FlAsH1					dQ+GRK6_FlAsH1					dQ+EV_FlAsH1					Con_FlAsH2					dQ+GRK2_FlAsH2					dQ+GRK6_FlAsH2					dQ+EV_FlAsH2					Con_FlAsH3					dQ+GRK2_FlAsH3
1	8.41356	-7.40206	3.50238			-3.41127	-3.8674	6.31784			5.85548	11.0415	-7.20343			6.2885	-1.07677	10.1813	-15.0891		-17.9428	-1.55144	-4.40245			-14.114	-4.83162	0.851284			2.36135	-3.51804	7.26187			-2.71478	4.27851	1.80663	-9.16944		-9.4727	-14.6821	-11.2866			-8.9808	-21.2561	-8.19544
0	10.68	-7.15162	6.77808			3.71605	7.08047	6.67923			13.2234	-1.33359	-14.1927			0.0361829	-2.08776	-1.8109	-13.2885		-11.4509	2.05267	-1.12674			-0.227205	-7.2913	1.21267			2.9826	-1.00923	0.272633			-5.97627	-3.33332	0.795641	-15.1396		-3.01725	-17.5323	-7.6825			-16.5555	-25.7862	-10.6551
-0.52288	6.86604	-8.79704	6.64469			3.42637	7.25379	6.35576			-3.89144	-3.32093	-10.756			-1.9184	6.87997	5.966	-18.9715		-9.62877	4.3073	-1.26013			-18.2399	2.95391	0.889198			-5.32606	-9.61575	3.70927			-8.42688	0.0342415	9.76338	-12.802		-4.16996	-13.7632	-5.42787			-14.7131	-13.7799	-0.409915
-1	7.64326	-0.565995	8.05012			11.0438	3.86397	2.84902			7.58967	0.0151883	-8.54439			5.9606	-12.2381	-2.50929	-12.7445		-7.00116	6.11821	0.1453			-13.1581	-4.97725	-2.61754			-4.50511	-4.83434	5.9209			3.41924	14.8078	-9.35467	-9.2572		-10.4437	-8.68654	-3.61697			-9.39047	-16.7601	-8.34108
-1.52288	1.95489	15.8406	5.09618			1.37203	6.39969	2.50162			10.7029	-4.64599	-13.4805			-0.00792091	-4.90273	13.8781	-19.541		-8.2329	7.33189	-2.80864			-26.0566	6.06708	-2.96494			-11.5622	0.836177	0.984815			-4.52763	10.2236	-2.01932	-12.5319		4.87532	-13.3593	-2.40329			-2.60714	-8.57772	2.70326
-2	8.15949	11.1955	7.24477			-6.78598	6.85511	-9.62053			18.2471	2.37019	-3.90992			-0.692901	-2.27045	1.66938	-13.8306		-6.90578	3.08374	-0.660053			4.20572	-2.18498	-15.0871			-3.77348	1.61931	10.5554			-2.24737	14.2972	0.612957	-2.05344		2.0246	-12.6132	-6.65144			-6.30241	-15.9634	-5.54881
-3	10.6119	-9.9248	-0.687102			10.2565	-1.71508	-8.54138			11.8222	0.554717	-12.3769			-0.0536016	-0.9878	12.1928	-11.1514		-5.97982	14.5717	-8.59193			0.340611	13.6673	-14.0079			-8.02228	5.93385	2.08842			0.379079	1.43764	1.8956	-3.71232		0.461569	-5.29813	4.83657			1.04764	-11.3511	10.3035
b2V2_bArr2
log Iso[µM]	Con_FlAsH1					dQ+GRK2_FlAsH1					dQ+GRK6_FlAsH1					dQ+EV_FlAsH1					Con_FlAsH2					dQ+GRK2_FlAsH2					dQ+GRK6_FlAsH2					dQ+EV_FlAsH2					Con_FlAsH3					dQ+GRK2_FlAsH3
1	-10.6077	-4.80544	9.9095			-9.00994	-12.4082	-41.9038	-26.4644		24.762	-1.18559	-4.53795			14.1544	34.0705	8.74923	-7.80336		-24.9993	-23.1831	-15.6071	-31.428		-10.2682	-63.4339	-53.3886	-37.6275		12.3344	-5.16281	-17.0934			6.78936	-16.6719	-25.9093	-4.30545		-22.5217	-20.7599	-17.2745	-16.6909	-23.0084	-49.6706	-77.8821	-48.4521	-58.3728
0	-4.80389	-5.19788	0.0891439			-20.8439	-8.09626	-39.6176	-23.3151		-0.132118	8.85919	-1.92812			-10.3392	0.30407	-11.9378	-0.808172		-9.93919	-14.3107	-8.62786	-35.693		3.54895	-74.3177	-69.0709	-23.5069		18.9091	-10.305	-17.3246			-48.5875	-12.1986	-16.9981	-5.28729		-18.2447	-3.3849	-17.0769	-8.39311	-26.1056	-47.824	-66.4162	-17.7906	-46.6163
-0.52288	15.5244	14.4203	3.52611			-4.34088	18.0322	-43.8161	-17.8912		-3.67857	17.4365	-13.8118			-12.6372	-0.50215	-19.5156	-0.0702919		-11.4933	6.86112	-23.1787	-10.6084		-1.97076	-51.1232	-57.5112	-29.9049		33.2308	19.2885	-12.5897			31.3822		-15.9282	5.09142		-12.8084	4.97605	-9.79448	-9.46654	-17.8685	-28.4439	-61.1684	-11.1314	-44.5358
-1	-0.397119	-2.59941	-0.279783			-7.99375	-10.0014	-27.2285	-4.42257		15.5108	8.592	-10.4794			10.0587	3.91333	0.0403734	-7.74864		15.128	-2.85552	-19.2335	-27.0885		-26.1858	1.92435	-25.4479	-30.0758		-12.1372	16.1753	-15.7205			-5.86289	12.9521	-11.9936	2.28812		-4.71219	-8.03542	-6.66235	-9.8856	-12.7386	-40.3862	-38.5626	-19.0063	-21.9814
-1.52288	-18.4764	-19.0137	13.2572			15.7921	-3.65226	-12.2524	-9.47315		8.68285	-18.4876	-6.67463			-3.25648	20.2642	-7.30051	4.78261		2.2153	-0.799834	-15.7116	-24.8261		3.10437	-41.7795	-6.24564	-36.3985		18.7379	16.5396	-8.77844			13.9421	21.1281	-16.5956	-0.352624		0.673468	-5.69951	7.0291	-6.58833	-18.1965	-15.1245	-41.4943	-8.91082	-25.243
-2	0.822921	-2.69123	-0.158431			3.24473	26.964	7.816	5.38762		5.2438	5.89776	-5.26975			-6.14403	-3.40893	16.9596	4.10133		7.15099	8.77853	-12.7513	-11.6428		-14.0285	-32.6057	-27.2493	-20.6205		22.2375	9.25066	-2.98419			6.39879	8.12868	-17.1235	1.37368		-1.13299	0.778362	8.17193	-7.55891	-0.230835	-6.24106	-2.19028	5.52389	-24.0916
-3	-1.69565	-1.6946	3.39025			-6.89851	12.6326	-16.9622	11.2281		15.506	-7.46986	-8.03618			-7.62922	5.88058	1.11141	0.637228		1.94497	12.0501	5.77937	-19.7744		6.93903	14.672	-8.74688	-12.8641		6.07771	8.64578	-14.7235			12.0117	6.89919	-16.5681	-2.34271		5.60989	3.89185	1.41566	1.32493	-12.2423	7.70825	-6.78175	19.6258	-8.19042
V2b2_bArr2
log AVP[µM]	Con_FlAsH1					dQ+GRK2_FlAsH1					dQ+GRK6_FlAsH1					dQ+EV_FlAsH1					Con_FlAsH2					dQ+GRK2_FlAsH2					dQ+GRK6_FlAsH2					dQ+EV_FlAsH2					Con_FlAsH3					dQ+GRK2_FlAsH3
1	40.3824	2.46432	0.774725			-30.1368	-7.34904	-7.21478			8.93583	-12.5146	-5.43357			18.6053	10.3118	17.1629			-14.7169	-3.35688	-4.68412			-25.9949	-23.6944	-18.0221	-22.2949		-45.4406	-15.7201	-25.7927	-46.4398		2.59047	-28.3158	-6.34223	-9.55115		-10.8055	-19.4191	-16.9643	-23.4025		-12.6176	-25.6113	-22.0757
0	-4.11588	4.9937	4.44776			-19.8511	-4.91736	-8.11598			-13.6649	-6.91164	3.69966			5.46427	4.79058	9.38367			-8.23465	-3.12308	1.95268			-36.6054	-4.9543	-9.69721	-10.3351		-27.9767	-25.2939	-28.202	-34.2443		-2.07466	-14.4363	-21.1712	0.253461		-6.98789	-11.191	-13.7934	-12.5345		-10.0048	-15.4571	-25.7516
-1	66.1563	15.534	3.02479			-32.665	-1.80191	-9.24575			-35.1169	-13.9537	-7.15217			22.7595	9.22069	10.5714			-4.23742	1.273	-4.34305			-15.5973	-5.34975	1.63853	-10.9773		-22.635	-0.352993	-10.0837	-17.2535		0.130087	3.63598	-2.26934	-10.3864		-8.35198	-7.66496	-11.6278	-4.87252		2.6465	-6.10441	-10.3481
-2	30.9339	7.56426	15.799			-22.293	14.0892	-10.8757			-7.08304	-7.52212	-0.332388			2.64756	6.92624	10.6092			13.7204	1.73044	0.479485			-14.4355	0.859749	9.94205	17.7575		-1.07673	-1.32742	-8.22379	6.99769		5.47881	-3.90481	-9.25991	7.8113		13.1203	-6.95667	-3.10412	-3.75399		-3.47612	-1.99629	-7.36285
-2.52288	29.5703	7.99074	11.9272			-27.2013	-4.59228	-9.33645			-10.4501	4.84865	-1.86376			0.510628	13.5816	9.0624			14.0189	-0.468807	15.6862			-17.2661	17.7983	9.78931	13.7291		-21.7819	21.0208	-10.027	1.06119		-10.1187	-9.42489	-12.0824	-0.0636244		5.84966	-11.3967	-16.2773	2.18204		5.07524	1.85492	15.35
-3	38.0205	7.25931	6.77335			-12.5209	-9.76288	-7.9772			13.709	-5.67958	1.03677			5.44371	-7.9057	12.149			7.19278	-6.09571	2.13335			-5.72778	2.28917	11.9282	10.9915		2.84111	-11.4266	-13.5949	8.82832		15.4846	-11.1382	-15.0856	1.49846		24.7174	-10.0305	-7.53136	-1.00432		12.5906	-4.66995	-1.23154
-4	-10.8948	7.66177	3.23301			-15.9061	12.7959	3.11026			-8.75159	4.63639	4.11519			-9.56373	-3.79271	13.3564			3.3533	-7.07675	3.72345			-15.5479	9.35898	5.44346	0.745492		12.8001	2.61512	-9.47311	-5.94206		2.46521	-8.33322	-7.24049	13.1085		3.11184	-2.29075	-0.435338	-0.385746		5.20139	-7.29945	2.09806
V2R_bArr2
log AVP[µM]	Con_FlAsH1					dQ+GRK2_FlAsH1					dQ+GRK6_FlAsH1					dQ+EV_FlAsH1					Con_FlAsH2					dQ+GRK2_FlAsH2					dQ+GRK6_FlAsH2					dQ+EV_FlAsH2					Con_FlAsH3					dQ+GRK2_FlAsH3
1	-36.9808	-34.0318	-15.3842			-26.2527	-25.3231	-20.2104			14.5847	-11.7474	-9.63902	-23.0078		-2.92395	7.73969	-8.53693	-4.77969		-29.0335	-18.0198	-24.7605			-26.2066	-9.54912	-19.4011	-25.2238	-24.9299	-59.4231	-0.629521	-11.666			7.75767	-25.284	-18.7455			-43.5479	-52.8027	-67.1914			-50.1768	-69.3947	-38.1735
0	-38.9975	-32.107	-16.3306			-44.9776	-26.9333	-8.87611			-55.937	-27.6082	11.0546			-28.4194	-7.15316	-7.40305	0.91984		-40.9862	-28.651	-28.4874			-0.575636			-23.0612	-22.639	-49.9266	-21.1761	-27.3438			7.83823	-12.6942	-14.9394			-45.2091	-49.3245	-66.5198			-59.8089	-81.7526	-53.6557
-1	-16.6646	-11.2686	-7.42497			-27.6958	-12.4178	-1.1561			-46.7944	4.20399	6.99498	-4.22989		-15.8801	6.7606	-3.9139	1.47195		-28.1436	-4.5052	-14.7174			5.63976			-23.1589	-30.1986	-51.3314	-0.370859	-25.2476			20.972	-17.7688	-9.60077			-32.5757	-26.3319	-40.5524			-31.1763	-58.3607	-34.6062
-2	-9.50105	3.7573	-3.91649			-7.23731	-1.66528	9.15364			-13.5583	9.4488	7.77569	1.03464		-22.6327	14.778	-1.19706	0.119441		-6.52756	6.25312	-3.64179			19.4014	-13.5307	-3.13524	-11.7631	-20.1695	-26.7989	9.96902	-13.9151			29.3786	-19.9191	-3.86689			2.40767	-8.49505	-18.1733			-2.05799	-14.3197	-7.83463
-2.52288	6.39397	-0.105208	-7.29987			-8.92984	6.48461	-6.32481			-15.2191	25.7553	12.4783	-10.6076		-12.4501	9.97414	-2.87644	1.86872		-7.62065	9.73869	2.18671			28.1471		10.8055	-12.3269	-11.2548	-15.2009	10.3621	-5.92695			23.6183	-16.771	-7.73905			9.25071	-1.74138	-8.20793			-6.00217	-2.46412	-9.60322
-3	-13.8867	0.0460399	0.218074			-13.8698	2.09846	10.4445			-18.3519	-1.84546	11.7513	-25.37		-26.8402	4.26928	-5.39712	3.81331		13.5831	14.9728	10.8824			24.7002	5.21873	28.2298	5.31558	-16.7484	-22.9737	13.564	-16.9849			27.3482	-18.3542	0.35259			-6.71074	4.12195	-4.14834			10.2272	5.2025	4.5015
-4	-4.69046	7.98743	-3.29697			-6.29614	9.10361	-2.80746			-10.9121	10.3347	13.4028	-12.8254		-2.58318	9.05728	-5.59674	-0.877372		-14.6677	10.5584	4.10929			5.14872	12.7942	6.13066	-2.01656	-22.057	6.12555	-6.00678	-0.118779			13.3034	-14.0346	0.73121			11.2226	2.31493	-13.5375			-16.4131	12.2933	4.11981
[truncated: 78 more columns]

## Sheet: Figure3
V2R	Con V2R EV			ΔQ V2R EV			Con V2R bArr1			ΔQ V2R bArr1			Con V2R bArr2			ΔQ V2R bArr2
0	0.0591006	0.0384741	0.0458618	0.140946	0.0638013	0.112912	0.021674	0.0888031	0.0574997	0.00864614	0.12169	0.0830889	0.0105171	0.0435734	0.118633	0.181543	0.0505759	0.158145
2	0.825334	0.406587	1.16043	1.60764	1.31798	1.47708	0.465506	0.799534	2.1191	0.236234	1.31167	2.25153	0.21873	0.296732	2.41996	3.72397	0.831655	3.47988
5	0.919285	0.672769	1.42033	1.37721	1.63032	1.04238	0.75776	1.14119	1.57418	0.389759	1.34297	2.13942	0.528578	0.529785	2.46524	3.02748	1.01978	2.53571
10	0.62532	0.52717	0.915441	0.922209	1.12769	0.590612	0.536894	0.889347	0.735508	0.285441	1.04841	1.50079	0.563518	0.379	1.25038	2.07185	0.829711	1.70178
15	0.528319	0.555055	0.830877	0.824691	0.868092	0.513461	0.411511	0.827926	0.650696	0.194172	1.0748	1.13334	0.560662	0.311198	1.0817	2.36244	0.619972	1.21164
30	0.327617	0.197207	0.39227	0.483942	0.51334	0.347831	0.40186	0.474789	0.294813	0.111051	0.836017	0.688761	0.205116	0.102335	0.540165	1.8137	0.399174	0.973942
V2b2	Con V2b2 EV			ΔQ V2b2 EV			Con V2b2 bArr1			ΔQ V2b2 bArr1			Con V2b2 bArr2			ΔQ V2b2 bArr2
0	0.0781972	0.0332213	0.112912	0.097751	0.08414	0.0670995	0.0390344	0.0578391	0.0630983	0.0320344	0.125587	0.0679559	0.0197751	0.0347501	0.0294678	0.0778439	0.0557247	0.251991
2	0.722605	0.407688	1.47708	1.7409	0.833631	1.92448	0.95264	0.79065	1.03061	0.655059	1.20294	1.28911	0.680622	0.28787	0.758639	2.45157	0.203677	1.46363
5	0.815266	0.717671	1.04238	1.4929	0.772827	1.87965	1.74889	1.25129	1.02964	0.486003	0.939993	0.736075	1.5613	0.637318	1.01669	2.57634	0.495673	1.61313
10	0.69275	0.399771	0.590612	0.902043	0.31773	1.24657	0.929305	0.991923	0.380899	0.283609	0.592293	0.515913	1.23679	0.237325	0.479461	2.02544	0.301494	0.767323
15	0.623857	0.303833	0.513461	0.77577	0.298646	0.956334	0.56816	0.758417	0.373025	0.169773	0.551262	0.340372	0.808381	0.151253	0.317431	1.83822	0.237147	0.607034
30	0.276478	0.0971076	0.347831	0.553464	0.178233	0.530382	0.328854	0.336409	0.182304	0.113392	0.308544	0.219126	0.255444	0.0653416	0.149937	1.32965	0.192538	0.565147
b2AR	Con b2AR EV			ΔQ b2AR EV			Con b2AR bArr1			ΔQ b2AR bArr1			Con b2AR bArr2			ΔQ b2AR bArr2
0	0.111331	0.0746424	0.108381	0.160531	0.105431	0.109535	0.119042	0.0876053	0.0544992	0.156359	0.142468	0.0374258	0.100731	0.0318931	0.108039	0.0963547	0.0351463	0.0619621
2	0.883048	1.55275	1.0756	0.42763	0.472211	0.271475	1.34604	0.627875	0.504664	0.322079	1.00822	0.228605	2.21012	0.522318	0.522956	1.26807	0.152644	0.227557
5	0.377394	0.229724	0.345938	0.382661	0.445733	0.1489	0.448755	0.356295	0.224033	0.300192	0.897117	0.159784	0.830067	0.220895	0.275044	0.409837	0.151391	0.140078
10	0.148016	0.159058	0.137276	0.17131	0.119999	0.101092	0.210071	0.1507	0.0909687	0.154435	0.453294	0.0702002	0.31281	0.0708918	0.130467	0.112302	0.0494959	0.0644039
15	0.154216	0.207058	0.142864	0.212892	0.137247	0.0949704	0.158656	0.14379	0.0979713	0.169203	0.487352	0.0795738	0.293432	0.0696457	0.122806	0.151477	0.0533872	0.0708886
30	0.134034	0.265967	0.143153	0.178864	0.153241	0.0956446	0.146938	0.160433	0.106297	0.16772	0.279029	0.096588	0.338762	0.0638646	0.105661	0.215442	0.0511956	0.0696695
b2V2	Con b2V2 EV			ΔQ b2V2 EV			Con b2V2 bArr1			ΔQ b2V2 bArr1			Con b2V2 bArr2			ΔQ b2V2 bArr2
0	0.120351	0.187329	0.141442	0.129873	0.133625	0.16064	0.10883	0.0836276	0.0507283	0.145325	0.145548	0.0600479	0.154323	0.0388158	0.101318	0.142474	0.0470106	0.108713
2	0.314273	0.689366	0.396181	0.175498	0.270063	0.466884	0.653914	0.245158	0.171526	0.212452	0.374434	0.163977	0.567899	0.187892	0.430269	0.844213	0.0795357	0.424775
5	0.218838	0.132977	0.283706	0.207515	0.290174	0.32552	0.265414	0.161238	0.109224	0.220451	0.310467	0.141454	0.23297	0.0828695	0.277978	0.355328	0.113093	0.323464
10	0.132433	0.105828	0.126636	0.113643	0.148003	0.0885823	0.146123	0.104867	0.0729073	0.170473	0.140393	0.0609989	0.111531	0.0387208	0.120869	0.165636	0.0415987	0.111889
15	0.105541	0.0849768	0.154103	0.0975677	0.135318	0.0840512	0.113905	0.0872933	0.0739072	0.239571	0.109662	0.0590012	0.127642	0.0342338	0.1738	0.1692	0.0406681	0.104669
30	0.0842124	0.0581907	0.18596	0.089195	0.104223	0.144557	0.10743	0.0727704	0.0424421	0.210336	0.0830491	0.0499534	0.114016	0.0276801	0.118429	0.180317	0.0374985	0.114205

## Sheet: Figure4
Fig.4a													Fig.4b													Fig.4c													Fig.4d
log[Agonist], µM	GRK2						GRK6						log[Agonist], µM	GRK2						GRK6						log[Agonist], µM	GRK2						GRK6						log[Agonist], µM	GRK2						GRK6
-3	2.07	9.45	5.04	4.71	3.42		3.19	19.89	15.62	25.69	17.1		-5	0.72	-0.88	-0.72	-3.16	6.08		12.01	9.24	6.38	8.32	21.46		-3	0.81	2	2.56	1.32	3		3.95	2.98	6.98	4.2	8.56		-5	-1.7	-2.17	5.41	-5.42	-1.66		11.93	9.97	18.34	11.9
-2	5.41	2.56	4.94	12.07	0.94		6.13	13.78	10.66	27.71	15.22		-4	4.35	4.37	0.25	5.32	12.71		17.39	13.62	12.95	17.48	35.62		-2	2.35	-0.09	0.03	0.55	2.03		5.98	0.85	7.07	3.26	7.28		-4	-5.22	3.42	7.06	-1.67	-3.75		11.55	19.94	39.52	21.03
-1	0.32	0.96	9.37	3.61	0.36		4.41	14.3	14.63	20.83	11.39		-3	2.47	-3.03	-2.35	3.44	16.15		20.84	13.97	13.57	19.15	40.01		-1	-2.27	3.53	-1.58	-0.27	0.21		2.72	4.18	3.9	2.33	10.13		-3	-3.04	0.67	9.36	-1.1	-3.21		19.26	14.84	30.46	12.91
-0.5	3.61	-3.3	0.98	-3.02	-2.96		9.7	4.48	10.23	34.15	7.03		-2	13.03	3.76	6.74	19.59	25.84		38.64	17.68	27.61	42.73	45.38		-0.5	-0.11	1.11	1.9	0.6	2.16		7.25	4.1	7.09	3.31	13.92		-2	21.6	17.8	18.68	7.23	23.03		31.38	24.22	40.84	16.73
0	0.43	9.19	-0.98	10.66	-0.67		83.19	130.33	8.85	149.81	8.92		-1.5	24.4	9.9	18.77	32.03	29.17		59.96	38.17	44.93	57.22	63.04		0	26.05	0.37	-0.76	0.55	24.89		69.4	18.39	6.09	6.18	113.47		-1.5	45.35	51.48	57.32	42.71	100.17		71.66	54.28	61.05	47.83
0.5	40.22	27.73	0.11	34.6	28.08		104.39	102.14	101.78	155.9	94.21		-1	30.5	25.06	41.73	36.13	29.86		79.49	59.92	59.82	74.89	65.49		0.5	31.02	39.03	12.32	14.31	59.4		64.43	73.2	51.62	101.93	147.03		-1	41.43	44.94	58.08	54.5	70		92.18	57.01	79.14	71.02
1	43.48	50.39	60.54	57.05	45.04		99.91	134.77	138.09	176,08*	126.56		-0.5	30.03	20.99	36.11	35.16	32.39		82.75	64.23	64.08	74.13	54.68		1	39.07	51.14	60.57	20.24	57.48		77.47	68.92	101.59	98.85	132.16		-0.5	42.76	71.9	70.33	56.94	93.58		94.45	153.27	88.24	71.46
1.5	46.37	39.88	41.41	41.33	32.49		105.56	118.4	116.58	97.24	98.95		0	50.66	31.77	39.69	36.45	21.1		93.7	67.61	61.61	61.25	55.84		1.5	36.95	42.51	55.47	17.14	51.51		67.91	70.18	80.23	86.38	133.02		0	45.6	50.56	55.36	55.32	73.75		95.91	56.03	83.58	92.99
Fig.4e													Fig.4f													Fig.4g													Fig.4h
log[Agonist], µM	GRK2						GRK6						log[Agonist], µM	GRK2						GRK6						log[Agonist], µM	GRK2						GRK6						log[Agonist], µM	GRK2						GRK6
-3	1.09	1.17	2.81	1.77	2.14		3.17	1.33	9.65	5.7	7.45		-5	0.03	0.34	-0.88	0.24	-0.34		5.77	5.41	2.15	8.4	4.56		-3	1.2	4.63	0	0.28	15.91		4.05	28.89	3.36	3.61	40.35		-5	6.01	-0.54	0.93	-1.73	-4.96		5.03	10.82	17.36	12.38
-2	1.21	0.32	3.51	-1.06	4.1		3.23	0.94	9.25	2.52	6.53		-4	-1.84	1.26	-1.13	1.4	-0.18		6.67	11.32	8.12	12.48	7.24		-2	0.95	4.68	0.59	1.68	32.7		3.77	25.24	4.93	3.32	53.43		-4	11.02	-8.68	1.79	-3.34	2.89		21.35	8.35	15.13	8.8
-1	-0.49	4.62	-2.6	-0.2	3.59		1.83	4.35	5.62	5.18	11.24		-3	1.06	0.8	-1.18	6.52	2.52		10.77	10.51	8.55	14.18	12.08		-1	-3.45	7.76	0.41	0.37	29.74		1.31	28.34	5.89	3.09	54.51		-3	-1.93	-7.49	-1.14	-3.08	2.02		3.86	10.75	12.55	10.94
-0.5	0.07	-0.81	-1.55	-1.37	0.65		2.78	0.41	7.49	3.12	4.77		-2	20.59	13.45	25.19	24	20.92		26.12	23.94	33.77	31.63	28.37		-0.5	-3.42	4.99	1.05	1.23	25.93		0.37	27.13	5.33	4.04	55.05		-2	7.76	17.42	27.2	7.42	41.94		-5.56	20.64	37.9	14.42
0	4.01	-1.08	-0.49	-1.03	1.18		56.45	1.58	40.28	4.28	6.79		-1.5	47.58	24.69	44.48	40.55	38.45		52.89	35.81	46.49	44.38	43.17		0	12	-0.93	4.61	1.25	35.27		50.56	20.74	12.12	8.69	136.48		-1.5	34.34	42.04	39.16	43.9	59.94		35.57	64.23	55.42	40.5
0.5	70.3	39.46	68.51	26.45	40.98		109.92	64.06	140.27	46.82	52.57		-1	58.72	52.39	50.2	42.36	42.37		59.88	58.92	51.88	43.99	48.76		0.5	44.96	48.86	17.22	6.1	71.58		94.13	104.02	103.8	63.68	164.94		-1	50.9	44.32	43.71	54.83	68.07		57.72	82.99	67.12	62.06
1	79.04	53.64	84.79	73.5	79.32		93.93	78.69	128.7	103.13	117.47		-0.5	51.23	55.09	48.37	41.7	45.16		64.34	57.59	50.24	44.31	48.1		1	41.89	69.98	20.22	16.99	83.55		79.92	106.14	97.19	101.22	164.64		-0.5	50.55	41.61	43.65	56.9	86.63		33.31	76.87	76.14	67.37
1.5	63.91	44.6	83.21	68.8	88.99		111.58	65.86	118.14	102.66	113.48		0	40.32	51.99	49.39	40.95	41.54		68.69	70.85	49.87	43.83	51.87		1.5	38.74	65.35	19.27	12.4	65.96		64.03	103.02	99.31	97.1	129.37		0	47.44	45.6	49.48	70.31	72.39		40.84	79.05	70.13	88.64
[truncated: 1 more columns]

## Sheet: Figure5
Fig.5b
	basal
b2AR	0	0.0118701	1.37623	0.667247	1.46073	1.95077	1.02591	0.40066	0.0606326	0.561523	1.39483	0.177186	0.740627	2.14254	0.450423	0.647066	0.0404936	1.22534	0.273543	0.608329	0.546099	0.681037	2.06746	2.31868	0.130454	0.0693311	2.46463	1.5061	0.917428	1.07606	0.819562	1.86926	0.356518	1.70673	2.29216	1.74661	1.06728
V2b2	0.440491	1.63938	1.57133	0.356531	0.265288	2.61009	2.93238	1.05245	2.76478	0.485135	0.385279	3.21794	0.989837	0.76873	0.778393	1.2189	0.343476	0.0228628	1.26576	0.167495	0.240636	0.338866	0.418052	0.443844	0.114086	2.53469	2.30485	0.456601	1.30155	0.149732	1.51091	0.357957	0.89144
b2V2	0	4.93326	1.88362	7.42985		3.62006	0.6406	0.978275	0.301779	4.98933	0.981873	0	6.8543	4.33202	1.35362	0.940075	5.15828	2.88736	3.86712	0		5.71405	0		3.51329	2.64694	2.21509	5.2793	4.81375	0.0155109	6.31015	1.08403	0	4.26999
V2R	1.15278	0.309892	4.63928	0.819304	0.836407	5.24431	4.65002	1.01218	2.26214	0.119691	2.21736	0.352568	0.507374	2.82954	2.42707	0.0788183	2.83304	4.04471	1.36327	0.852413	1.10413	0.333397	0.987471	0.269449	2.92341	1.0127	3.64515	2.22685	0.648628	1.67977	0.410929	0.198234	4.11724	2.53469	0.655227	1.19393	0.517966
Fig. 5c-f
V2R							b2AR
	R vs Rab5		Arr vs Rab5					R vs Rab5		Arr vs Rab5
Q+EV, bArr1	1.19746	0.0812621	1.34413	0.230014			?Q+EV, bArr1
?Q+EV, bArr2	0.981347	0.113689	2.14722	0.342505			?Q+EV, bArr2	1.01074	0.140052	0.944456	0.162699
?Q+GRK2, bArr1	1.78903	0.062671	11.5876	0.741486			?Q+GRK2, bArr1
?Q+GRK2, bArr2	1.50787	0.0921436	6.36822	0.410583			?Q+GRK2, bArr2	1.59676	0.206555	1.43447	0.206468
?Q+GRK6, bArr1	1.67198	0.0933915	9.1752	0.795004			?Q+GRK6, bArr1
?Q+GRK6, bArr2	1.41446	0.0736621	6.23877	0.549009			?Q+GRK6, bArr2	1.76694	0.176758	1.41143	0.16553
Con+EV, bArr1	1.92665	0.0838949	11.4394	0.587015			Con+EV, bArr1
Con+EV, bArr2	1.44154	0.0580494	6.74204	0.545593			Con+EV, bArr2	1.68047	0.13841	0.844506	0.126363
b2V2							V2b2
	R vs Rab5		Arr vs Rab5					R vs Rab5		Arr vs Rab5
?Q+EV, bArr1	1.02428	0.112544	1.05791	0.455283			?Q+EV, bArr1	1.22019	0.0981321	0.777961	0.12237
?Q+EV, bArr2	1.13815	0.132506	1.1135	0.271461			?Q+EV, bArr2	1.2891	0.0755999	0.971212	0.151521
?Q+GRK2, bArr1	0.782631	0.0914727	11.9691	1.25439			?Q+GRK2, bArr1	1.94385	0.120086	1.44024	0.169196
?Q+GRK2, bArr2	1.62297	0.174067	9.32106	0.848428			?Q+GRK2, bArr2	1.72121	0.148443	0.910514	0.161501
?Q+GRK6, bArr1	0.709813	0.132225	2.0594	0.594241			?Q+GRK6, bArr1	2.0082	0.138079	1.78544	0.224025
?Q+GRK6, bArr2	1.09315	0.128793	6.28707	0.739444			?Q+GRK6, bArr2	1.99226	0.122596	0.944474	0.134123
Con+EV, bArr1	1.14071	0.123544	7.28343	1.14124			Con+EV, bArr1	2.40977	0.159209	1.05589	0.132915
Con+EV, bArr2	1.93976	0.160185	10.7311	0.793176			Con+EV, bArr2	2.00365	0.141884	0.584754	0.0897573
	R vs Rab	Arr vs Rab6
Maximum	2.40977	11.9691
bArr2 only														bArr2 only
V2R							b2AR							V2R							b2AR
	R vs Rab5		Arr vs Rab5					R vs Rab5		Arr vs Rab5					R vs Rab5		Arr vs Rab5					R vs Rab5		Arr vs Rab5
Q+EV, bArr2	0.981347	0.113689	2.14722	0.342505			?Q+EV, bArr2	1.01074	0.140052	0.944456	0.162699			Q+EV, bArr2	-1.85853	11.3276	11.7891	3.51966			?Q+EV, bArr2	1.06965	13.9543	-0.570787	1.67193
Q+GRK2, bArr2	1.50787	0.0921436	6.36822	0.410583			?Q+GRK2, bArr2	1.59676	0.206555	1.43447	0.206468			Q+GRK2, bArr2	50.6018	9.18084	55.1651	4.21925			?Q+GRK2, bArr2	59.4593	20.5804	4.4647	2.12172
Q+GRK6, bArr2	1.41446	0.0736621	6.23877	0.549009			?Q+GRK6, bArr2	1.76694	0.176758	1.41143	0.16553			Q+GRK6, bArr2	41.2956	7.33941	53.8348	5.64174			?Q+GRK6, bArr2	76.415	17.6115	4.22794	1.70103
Con+EV, bArr2	1.44154	0.0580494	6.74204	0.545593			Con+EV, bArr2	1.68047	0.13841	0.844506	0.126363			Con+EV, bArr2	43.9934	5.78383	59.0065	5.60664			Con+EV, bArr2	67.7992	13.7907	-1.59789	1.29853
b2V2							V2b2							b2V2							V2b2
	R vs Rab5		Arr vs Rab5					R vs Rab5		Arr vs Rab5					R vs Rab5		Arr vs Rab5					R vs Rab5		Arr vs Rab5
Q+EV, bArr2	1.13815	0.132506	1.1135	0.271461			Q+EV, bArr2	1.2891	0.0755999	0.971212	0.151521			Q+EV, bArr2	13.7647	13.2024	1.16632	2.7896			Q+EV, bArr2	28.8046	7.53249	-0.295834	1.55706
Q+GRK2, bArr2	1.62297	0.174067	9.32106	0.848428			Q+GRK2, bArr2	1.72121	0.148443	0.910514	0.161501			Q+GRK2, bArr2	62.0701	17.3434	85.5091	8.71864			Q+GRK2, bArr2	71.8585	14.7903	-0.919583	1.65963
Q+GRK6, bArr2	1.09315	0.128793	6.28707	0.739444			Q+GRK6, bArr2	1.99226	0.122596	0.944474	0.134123			Q+GRK6, bArr2	9.28079	12.8324	54.3312	7.5987			Q+GRK6, bArr2	98.8651	12.215	-0.570595	1.37828
Con+EV, bArr2	1.93976	0.160185	10.7311	0.793176			Con+EV, bArr2	2.00365	0.141884	0.584754	0.0897573			Con+EV, bArr2	93.6338	15.9603	99.9994	8.15085			Con+EV, bArr2	100	14.1368	-4.26717	0.922367
	R vs Rab	Arr vs Rab6
Maximum	2.00365	10.7311

## Sheet: Figure6
transferability_ConfChange
	wt_diff				tail_core_transferability_diff
FlAsH	Con	dQ	GRK2	GRK6	Con	dQ	GRK2	GRK6
FlAsH2	0.235145	0.434957	0.40056	1	0.470289	0.869914	-2.22045e-16	-2
FlAsH3	1.11022e-16	0.601934	6.66134e-16	0.315207	2.22045e-16	0	0	0.100586
FlAsH4	0.929473	0	0.44772	1.85037e-16	1.85895	0	0.89544	-2.22045e-16
FlAsH5	0.139347	0.419066	0.00403842	0.744984	0.211769	0.838132	0	0.317186
FlAsH7	0	0	0	0	0	0	0	0
FlAsH9	0	0	0.457096	0.2707	0	0	0.653411	-1.33227e-15
FlAsH10	0.82685	0.0972771	0.212372	0.135908	-1.6537	0.194554	0	-0.271817
FlAsH1	0.528285	0	0.430078	0.311734	0	0	0.749003	5.55112e-17
means_differentAssays
Experiment	Cell condition	GPCR	Signal
pERK	Con	b2AR	689.8
pERK	dQ	b2AR	479.4
pERK	Con	V2b2	1737
pERK	dQ	V2b2	2692
pERK	Con	b2V2	1016
pERK	dQ	b2V2	961.1
pERK	Con	V2R	1810
pERK	dQ	V2R	2419
phosphorylation-prox	GRK2	b2AR	40.296
phosphorylation-dist	GRK2	b2AR	69.902
phosphorylation-prox	GRK6	b2AR	107.346
phosphorylation-dist	GRK6	b2AR	102.344
phosphorylation-prox	GRK2	V2b2	35.934
phosphorylation-dist	GRK2	V2b2	44.838
phosphorylation-prox	GRK6	V2b2	68.002
phosphorylation-dist	GRK6	V2b2	57.022
phosphorylation-prox	GRK2	b2V2	40.716
phosphorylation-dist	GRK2	b2V2	40.344
phosphorylation-prox	GRK6	b2V2	87.544
phosphorylation-dist	GRK6	b2V2	98.566
phosphorylation-prox	GRK2	V2R	56.118
phosphorylation-dist	GRK2	V2R	57.044
phosphorylation-prox	GRK6	V2R	82.334
phosphorylation-dist	GRK6	V2R	73.24
bArr2-recr-bars	Con	b2AR	1.34948
bArr2-recr-bars	dQ	b2AR	1.34557
bArr2-recr-bars	GRK2	b2AR	1.99593
bArr2-recr-bars	GRK6	b2AR	2.00698
bArr2-recr-bars	Con	V2b2	1.09279
bArr2-recr-bars	dQ	V2b2	1.07598
bArr2-recr-bars	GRK2	V2b2	1.29803
bArr2-recr-bars	GRK6	V2b2	1.30967
bArr2-recr-bars	Con	b2V2	1.44905
bArr2-recr-bars	dQ	b2V2	1.5763
bArr2-recr-bars	GRK2	b2V2	2.1698
bArr2-recr-bars	GRK6	b2V2	1.98185
bArr2-recr-bars	Con	V2R	2.3378
bArr2-recr-bars	dQ	V2R	1.42028
bArr2-recr-bars	GRK2	V2R	2.83828
bArr2-recr-bars	GRK6	V2R	3.1168
internalization-R-vs-Rab(+bArr2)	Con	b2AR	1.68047
internalization-R-vs-Rab(+bArr2)	dQ	b2AR	1.01074
internalization-R-vs-Rab(+bArr2)	GRK2	b2AR	1.59676
internalization-R-vs-Rab(+bArr2)	GRK6	b2AR	1.76694
internalization-bArr2-vs-Rab	Con	b2AR	0.844506
internalization-bArr2-vs-Rab	dQ	b2AR	0.944456
internalization-bArr2-vs-Rab	GRK2	b2AR	1.43447
internalization-bArr2-vs-Rab	GRK6	b2AR	1.41143
internalization-R-vs-Rab(+bArr2)	Con	V2b2	2.00365
internalization-R-vs-Rab(+bArr2)	dQ	V2b2	1.2891
internalization-R-vs-Rab(+bArr2)	GRK2	V2b2	1.72121
internalization-R-vs-Rab(+bArr2)	GRK6	V2b2	1.99226
internalization-bArr2-vs-Rab	Con	V2b2	0.584754
internalization-bArr2-vs-Rab	dQ	V2b2	0.971212
internalization-bArr2-vs-Rab	GRK2	V2b2	0.910514
internalization-bArr2-vs-Rab	GRK6	V2b2	0.944474
internalization-R-vs-Rab(+bArr2)	Con	b2V2	1.93976
internalization-R-vs-Rab(+bArr2)	dQ	b2V2	1.13815
internalization-R-vs-Rab(+bArr2)	GRK2	b2V2	1.62297
internalization-R-vs-Rab(+bArr2)	GRK6	b2V2	1.09315
internalization-bArr2-vs-Rab	Con	b2V2	10.7311
internalization-bArr2-vs-Rab	dQ	b2V2	1.1135
internalization-bArr2-vs-Rab	GRK2	b2V2	9.32106
internalization-bArr2-vs-Rab	GRK6	b2V2	6.28707
internalization-R-vs-Rab(+bArr2)	Con	V2R	1.44154
internalization-R-vs-Rab(+bArr2)	dQ	V2R	0.981347
internalization-R-vs-Rab(+bArr2)	GRK2	V2R	1.50787
internalization-R-vs-Rab(+bArr2)	GRK6	V2R	1.41446
internalization-bArr2-vs-Rab	Con	V2R	6.74204
internalization-bArr2-vs-Rab	dQ	V2R	2.14722
internalization-bArr2-vs-Rab	GRK2	V2R	6.36822
internalization-bArr2-vs-Rab	GRK6	V2R	6.23877
transferability_differentAssays
experiment	cell_background	tail_transferability_diff	core_transferability_diff	tail_core_transferabiility_diff	wildtype_diff
bArr2-recr-bars	Con	0.431396	0.367504	0.0638922	0.317094
bArr2-recr-bars	GRK2	0.549964	0.43839	0.111573	0.270261
bArr2-recr-bars	GRK6	0.587865	0.587865	0	0.356078
bArr2-recr-bars	dQ	0.184494	0.136556	0.0479385	0.0239692
internalization-R-vs-Rab(+bArr2)	Con	0.409952	0.409952	0	0.119246
internalization-R-vs-Rab(+bArr2)	GRK2	0.119555	0.119555	0	0.0443681
internalization-R-vs-Rab(+bArr2)	GRK6	0.624655	0.272821	0.351834	0.175917
internalization-R-vs-Rab(+bArr2)	dQ	0.217186	0.217186	0	0.0146676
internalization-bArr2-vs-Rab	Con	1.49508	0.395937	1.09914	0.549572
internalization-bArr2-vs-Rab	GRK2	1.24351	0.323991	0.919521	0.459761
internalization-bArr2-vs-Rab	GRK6	0.947703	0.0480153	0.899688	0.449844
internalization-bArr2-vs-Rab	dQ	0.125341	0.0988229	0.0265182	0.112082
pERK	Con	0.148291	0.683952	-0.535661	0.416122
pERK	dQ	0.280349	1.36348	-1.08314	0.720505
phosphorylation-dist	GRK2	0.408075	0.408075	0	0.125635
phosphorylation-dist	GRK6	0.19538	0.690299	-0.494919	0.284374
phosphorylation-prox	GRK2	0.19194	0.184115	0.00782516	0.147393
phosphorylation-prox	GRK6	0.317981	0.41505	-0.0970693	0.233004
